# Supplementary material for: Histone demethylase KDM4D inhibition suppresses renal cancer progression and angiogenesis through JAG1 signaling
Source: Cell Death Discov. 2021 Oct 11;7:284. doi: 10.1038/s41420-021-00682-y (PMC8526739; doi:10.1038/s41420-021-00682-y)
Supplement: Supplementary file 2 — Supplementary materials [file 41420_2021_682_MOESM2_ESM.xlsx]

## Sheet: KDM4D_INvsControl_GOenrich_sign
Category	GOID	Description	GeneRatio	BgRatio	pvalue	padj	geneID	geneName	Count
BP	GO:0048514	blood vessel morphogenesis	15/104	459/13201	2.90997e-06	0.00707705	ENSG00000101384/ENSG00000004399/ENSG00000125730/ENSG00000117020/ENSG00000115415/ENSG00000092421/ENSG00000134215/ENSG00000130702/ENSG00000164442/ENSG00000182871/ENSG00000100065/ENSG00000185551/ENSG00000105329/ENSG00000118257/ENSG00000108175	JAG1/PLXND1/C3/AKT3/STAT1/SEMA6A/VAV3/LAMA5/CITED2/COL18A1/CARD10/NR2F2/TGFB1/NRP2/ZMIZ1	15
BP	GO:0070723	response to cholesterol	4/104	16/13201	6.15147e-06	0.00748019	ENSG00000105329/ENSG00000112972/ENSG00000165029/ENSG00000107331	TGFB1/HMGCS1/ABCA1/ABCA2	4
BP	GO:0036314	response to sterol	4/104	20/13201	1.59833e-05	0.00859512	ENSG00000105329/ENSG00000112972/ENSG00000165029/ENSG00000107331	TGFB1/HMGCS1/ABCA1/ABCA2	4
BP	GO:0048762	mesenchymal cell differentiation	8/104	144/13201	1.75841e-05	0.00859512	ENSG00000101384/ENSG00000115415/ENSG00000130702/ENSG00000168140/ENSG00000164442/ENSG00000105329/ENSG00000001617/ENSG00000075891	JAG1/STAT1/LAMA5/VASN/CITED2/TGFB1/SEMA3F/PAX2	8
BP	GO:0072080	nephron tubule development	6/104	70/13201	1.8023e-05	0.00859512	ENSG00000101384/ENSG00000115415/ENSG00000130702/ENSG00000105329/ENSG00000075891/ENSG00000103449	JAG1/STAT1/LAMA5/TGFB1/PAX2/SALL1	6
BP	GO:0061326	renal tubule development	6/104	72/13201	2.12051e-05	0.00859512	ENSG00000101384/ENSG00000115415/ENSG00000130702/ENSG00000105329/ENSG00000075891/ENSG00000103449	JAG1/STAT1/LAMA5/TGFB1/PAX2/SALL1	6
BP	GO:0071526	semaphorin-plexin signaling pathway	4/104	25/13201	4.04861e-05	0.0135582	ENSG00000004399/ENSG00000092421/ENSG00000118257/ENSG00000001617	PLXND1/SEMA6A/NRP2/SEMA3F	4
BP	GO:0072009	nephron epithelium development	6/104	82/13201	4.45994e-05	0.0135582	ENSG00000101384/ENSG00000115415/ENSG00000130702/ENSG00000105329/ENSG00000075891/ENSG00000103449	JAG1/STAT1/LAMA5/TGFB1/PAX2/SALL1	6
BP	GO:0021675	nerve development	5/104	53/13201	5.85533e-05	0.0146062	ENSG00000164442/ENSG00000118257/ENSG00000001617/ENSG00000075891/ENSG00000103449	CITED2/NRP2/SEMA3F/PAX2/SALL1	5
BP	GO:0072283	metanephric renal vesicle morphogenesis	3/104	11/13201	7.48613e-05	0.0146062	ENSG00000115415/ENSG00000075891/ENSG00000103449	STAT1/PAX2/SALL1	3
BP	GO:0048589	developmental growth	13/104	471/13201	8.14354e-05	0.0146062	ENSG00000082684/ENSG00000068078/ENSG00000164442/ENSG00000160211/ENSG00000149256/ENSG00000105329/ENSG00000140538/ENSG00000118257/ENSG00000001617/ENSG00000103449/ENSG00000146678/ENSG00000053108/ENSG00000108175	SEMA5B/FGFR3/CITED2/G6PD/TENM4/TGFB1/NTRK3/NRP2/SEMA3F/SALL1/IGFBP1/FSTL4/ZMIZ1	13
BP	GO:0060485	mesenchyme development	8/104	179/13201	8.31357e-05	0.0146062	ENSG00000101384/ENSG00000115415/ENSG00000130702/ENSG00000168140/ENSG00000164442/ENSG00000105329/ENSG00000001617/ENSG00000075891	JAG1/STAT1/LAMA5/VASN/CITED2/TGFB1/SEMA3F/PAX2	8
BP	GO:0072088	nephron epithelium morphogenesis	5/104	58/13201	9.06251e-05	0.0146062	ENSG00000115415/ENSG00000130702/ENSG00000105329/ENSG00000075891/ENSG00000103449	STAT1/LAMA5/TGFB1/PAX2/SALL1	5
BP	GO:0006534	cysteine metabolic process	3/104	12/13201	9.92436e-05	0.0146062	ENSG00000160200/ENSG00000100031/ENSG00000128309	CBS/GGT1/MPST	3
BP	GO:0072028	nephron morphogenesis	5/104	60/13201	0.00010668	0.0146062	ENSG00000115415/ENSG00000130702/ENSG00000105329/ENSG00000075891/ENSG00000103449	STAT1/LAMA5/TGFB1/PAX2/SALL1	5
BP	GO:0019216	regulation of lipid metabolic process	10/104	299/13201	0.000121888	0.0146062	ENSG00000125730/ENSG00000134215/ENSG00000068078/ENSG00000105329/ENSG00000101255/ENSG00000112972/ENSG00000160867/ENSG00000165029/ENSG00000095637/ENSG00000198911	C3/VAV3/FGFR3/TGFB1/TRIB3/HMGCS1/FGFR4/ABCA1/SORBS1/SREBF2	10
BP	GO:0035850	epithelial cell differentiation involved in kidney development	4/104	33/13201	0.000124775	0.0146062	ENSG00000101384/ENSG00000115415/ENSG00000075891/ENSG00000103449	JAG1/STAT1/PAX2/SALL1	4
BP	GO:0030301	cholesterol transport	5/104	62/13201	0.000124834	0.0146062	ENSG00000120885/ENSG00000021762/ENSG00000165029/ENSG00000107331/ENSG00000198911	CLU/OSBPL5/ABCA1/ABCA2/SREBF2	5
BP	GO:0060231	mesenchymal to epithelial transition	3/104	13/13201	0.000128278	0.0146062	ENSG00000115415/ENSG00000075891/ENSG00000103449	STAT1/PAX2/SALL1	3
BP	GO:0072077	renal vesicle morphogenesis	3/104	13/13201	0.000128278	0.0146062	ENSG00000115415/ENSG00000075891/ENSG00000103449	STAT1/PAX2/SALL1	3
BP	GO:0001667	ameboidal-type cell migration	10/104	301/13201	0.000128737	0.0146062	ENSG00000004399/ENSG00000086570/ENSG00000117020/ENSG00000130702/ENSG00000100065/ENSG00000185551/ENSG00000105329/ENSG00000213015/ENSG00000118257/ENSG00000001617	PLXND1/FAT2/AKT3/LAMA5/CARD10/NR2F2/TGFB1/ZNF580/NRP2/SEMA3F	10
BP	GO:0048640	negative regulation of developmental growth	5/104	63/13201	0.000134753	0.0146062	ENSG00000068078/ENSG00000164442/ENSG00000160211/ENSG00000001617/ENSG00000053108	FGFR3/CITED2/G6PD/SEMA3F/FSTL4	5
BP	GO:0034405	response to fluid shear stress	4/104	34/13201	0.000140559	0.0146062	ENSG00000164442/ENSG00000105329/ENSG00000165029/ENSG00000198911	CITED2/TGFB1/ABCA1/SREBF2	4
BP	GO:0021545	cranial nerve development	4/104	35/13201	0.000157739	0.0146062	ENSG00000164442/ENSG00000001617/ENSG00000075891/ENSG00000103449	CITED2/SEMA3F/PAX2/SALL1	4
BP	GO:0034616	response to laminar fluid shear stress	3/104	14/13201	0.000162329	0.0146062	ENSG00000105329/ENSG00000165029/ENSG00000198911	TGFB1/ABCA1/SREBF2	3
BP	GO:0071404	cellular response to low-density lipoprotein particle stimulus	3/104	14/13201	0.000162329	0.0146062	ENSG00000112972/ENSG00000165029/ENSG00000198911	HMGCS1/ABCA1/SREBF2	3
BP	GO:0072087	renal vesicle development	3/104	14/13201	0.000162329	0.0146062	ENSG00000115415/ENSG00000075891/ENSG00000103449	STAT1/PAX2/SALL1	3
BP	GO:0060840	artery development	5/104	66/13201	0.000168164	0.0146062	ENSG00000101384/ENSG00000004399/ENSG00000117020/ENSG00000164442/ENSG00000108175	JAG1/PLXND1/AKT3/CITED2/ZMIZ1	5
BP	GO:0072006	nephron development	6/104	106/13201	0.000186593	0.015648	ENSG00000101384/ENSG00000115415/ENSG00000130702/ENSG00000105329/ENSG00000075891/ENSG00000103449	JAG1/STAT1/LAMA5/TGFB1/PAX2/SALL1	6
BP	GO:0072073	kidney epithelium development	6/104	107/13201	0.000196429	0.0159238	ENSG00000101384/ENSG00000115415/ENSG00000130702/ENSG00000105329/ENSG00000075891/ENSG00000103449	JAG1/STAT1/LAMA5/TGFB1/PAX2/SALL1	6
BP	GO:0015918	sterol transport	5/104	69/13201	0.000207561	0.0162835	ENSG00000120885/ENSG00000021762/ENSG00000165029/ENSG00000107331/ENSG00000198911	CLU/OSBPL5/ABCA1/ABCA2/SREBF2	5
BP	GO:0035272	exocrine system development	4/104	38/13201	0.00021838	0.0165969	ENSG00000004399/ENSG00000167964/ENSG00000130702/ENSG00000105329	PLXND1/RAB26/LAMA5/TGFB1	4
BP	GO:0001525	angiogenesis	11/104	393/13201	0.000263733	0.0194363	ENSG00000101384/ENSG00000004399/ENSG00000125730/ENSG00000117020/ENSG00000115415/ENSG00000092421/ENSG00000134215/ENSG00000130702/ENSG00000182871/ENSG00000100065/ENSG00000118257	JAG1/PLXND1/C3/AKT3/STAT1/SEMA6A/VAV3/LAMA5/COL18A1/CARD10/NRP2	11
BP	GO:0060993	kidney morphogenesis	5/104	74/13201	0.000288398	0.0206289	ENSG00000115415/ENSG00000130702/ENSG00000105329/ENSG00000075891/ENSG00000103449	STAT1/LAMA5/TGFB1/PAX2/SALL1	5
BP	GO:0008203	cholesterol metabolic process	6/104	116/13201	0.000304634	0.0211677	ENSG00000160211/ENSG00000112972/ENSG00000021762/ENSG00000165029/ENSG00000198911/ENSG00000124496	G6PD/HMGCS1/OSBPL5/ABCA1/SREBF2/TRERF1	6
BP	GO:0061005	cell differentiation involved in kidney development	4/104	42/13201	0.000323241	0.0218368	ENSG00000101384/ENSG00000115415/ENSG00000075891/ENSG00000103449	JAG1/STAT1/PAX2/SALL1	4
BP	GO:0072202	cell differentiation involved in metanephros development	3/104	18/13201	0.000355654	0.0228009	ENSG00000115415/ENSG00000075891/ENSG00000103449	STAT1/PAX2/SALL1	3
BP	GO:0051271	negative regulation of cellular component movement	8/104	222/13201	0.000363642	0.0228009	ENSG00000101384/ENSG00000152894/ENSG00000164442/ENSG00000100065/ENSG00000146674/ENSG00000185551/ENSG00000105329/ENSG00000001617	JAG1/PTPRK/CITED2/CARD10/IGFBP3/NR2F2/TGFB1/SEMA3F	8
BP	GO:1902652	secondary alcohol metabolic process	6/104	120/13201	0.00036564	0.0228009	ENSG00000160211/ENSG00000112972/ENSG00000021762/ENSG00000165029/ENSG00000198911/ENSG00000124496	G6PD/HMGCS1/OSBPL5/ABCA1/SREBF2/TRERF1	6
BP	GO:0043542	endothelial cell migration	7/104	170/13201	0.000386571	0.0228372	ENSG00000004399/ENSG00000117020/ENSG00000100065/ENSG00000185551/ENSG00000105329/ENSG00000213015/ENSG00000118257	PLXND1/AKT3/CARD10/NR2F2/TGFB1/ZNF580/NRP2	7
BP	GO:0003205	cardiac chamber development	6/104	122/13201	0.000399527	0.0228372	ENSG00000101384/ENSG00000004399/ENSG00000164442/ENSG00000105329/ENSG00000118257/ENSG00000103449	JAG1/PLXND1/CITED2/TGFB1/NRP2/SALL1	6
BP	GO:0060560	developmental growth involved in morphogenesis	7/104	171/13201	0.000400498	0.0228372	ENSG00000082684/ENSG00000105329/ENSG00000140538/ENSG00000118257/ENSG00000001617/ENSG00000103449/ENSG00000053108	SEMA5B/TGFB1/NTRK3/NRP2/SEMA3F/SALL1/FSTL4	7
BP	GO:0055094	response to lipoprotein particle	3/104	19/13201	0.000419927	0.0228372	ENSG00000112972/ENSG00000165029/ENSG00000198911	HMGCS1/ABCA1/SREBF2	3
BP	GO:0072273	metanephric nephron morphogenesis	3/104	19/13201	0.000419927	0.0228372	ENSG00000115415/ENSG00000075891/ENSG00000103449	STAT1/PAX2/SALL1	3
BP	GO:0014032	neural crest cell development	4/104	45/13201	0.000422563	0.0228372	ENSG00000101384/ENSG00000130702/ENSG00000164442/ENSG00000001617	JAG1/LAMA5/CITED2/SEMA3F	4
BP	GO:0048844	artery morphogenesis	4/104	46/13201	0.000460025	0.023505	ENSG00000101384/ENSG00000117020/ENSG00000164442/ENSG00000108175	JAG1/AKT3/CITED2/ZMIZ1	4
BP	GO:0071402	cellular response to lipoprotein particle stimulus	3/104	20/13201	0.000491212	0.023505	ENSG00000112972/ENSG00000165029/ENSG00000198911	HMGCS1/ABCA1/SREBF2	3
BP	GO:0003279	cardiac septum development	5/104	83/13201	0.000491535	0.023505	ENSG00000101384/ENSG00000004399/ENSG00000164442/ENSG00000118257/ENSG00000103449	JAG1/PLXND1/CITED2/NRP2/SALL1	5
BP	GO:0048864	stem cell development	4/104	47/13201	0.000499795	0.023505	ENSG00000101384/ENSG00000130702/ENSG00000164442/ENSG00000001617	JAG1/LAMA5/CITED2/SEMA3F	4
BP	GO:0010631	epithelial cell migration	8/104	233/13201	0.000501788	0.023505	ENSG00000004399/ENSG00000086570/ENSG00000117020/ENSG00000100065/ENSG00000185551/ENSG00000105329/ENSG00000213015/ENSG00000118257	PLXND1/FAT2/AKT3/CARD10/NR2F2/TGFB1/ZNF580/NRP2	8
BP	GO:0040013	negative regulation of locomotion	8/104	233/13201	0.000501788	0.023505	ENSG00000101384/ENSG00000152894/ENSG00000164442/ENSG00000100065/ENSG00000146674/ENSG00000185551/ENSG00000105329/ENSG00000001617	JAG1/PTPRK/CITED2/CARD10/IGFBP3/NR2F2/TGFB1/SEMA3F	8
BP	GO:0050673	epithelial cell proliferation	9/104	293/13201	0.000502573	0.023505	ENSG00000152894/ENSG00000117020/ENSG00000115415/ENSG00000146674/ENSG00000185551/ENSG00000105329/ENSG00000213015/ENSG00000118257/ENSG00000075891	PTPRK/AKT3/STAT1/IGFBP3/NR2F2/TGFB1/ZNF580/NRP2/PAX2	9
BP	GO:0090132	epithelium migration	8/104	235/13201	0.000530966	0.0235363	ENSG00000004399/ENSG00000086570/ENSG00000117020/ENSG00000100065/ENSG00000185551/ENSG00000105329/ENSG00000213015/ENSG00000118257	PLXND1/FAT2/AKT3/CARD10/NR2F2/TGFB1/ZNF580/NRP2	8
BP	GO:0016125	sterol metabolic process	6/104	129/13201	0.000537873	0.0235363	ENSG00000160211/ENSG00000112972/ENSG00000021762/ENSG00000165029/ENSG00000198911/ENSG00000124496	G6PD/HMGCS1/OSBPL5/ABCA1/SREBF2/TRERF1	6
BP	GO:0001658	branching involved in ureteric bud morphogenesis	4/104	48/13201	0.000541955	0.0235363	ENSG00000130702/ENSG00000105329/ENSG00000075891/ENSG00000103449	LAMA5/TGFB1/PAX2/SALL1	4
BP	GO:0014031	mesenchymal cell development	4/104	48/13201	0.000541955	0.0235363	ENSG00000101384/ENSG00000130702/ENSG00000164442/ENSG00000001617	JAG1/LAMA5/CITED2/SEMA3F	4
BP	GO:0014033	neural crest cell differentiation	4/104	49/13201	0.000586582	0.0248842	ENSG00000101384/ENSG00000130702/ENSG00000164442/ENSG00000001617	JAG1/LAMA5/CITED2/SEMA3F	4
BP	GO:0090130	tissue migration	8/104	239/13201	0.000593456	0.0248842	ENSG00000004399/ENSG00000086570/ENSG00000117020/ENSG00000100065/ENSG00000185551/ENSG00000105329/ENSG00000213015/ENSG00000118257	PLXND1/FAT2/AKT3/CARD10/NR2F2/TGFB1/ZNF580/NRP2	8
BP	GO:0034762	regulation of transmembrane transport	10/104	368/13201	0.000638616	0.0263239	ENSG00000125730/ENSG00000196730/ENSG00000151062/ENSG00000166592/ENSG00000160211/ENSG00000143153/ENSG00000105329/ENSG00000101255/ENSG00000095637/ENSG00000171227	C3/DAPK1/CACNA2D4/RRAD/G6PD/ATP1B1/TGFB1/TRIB3/SORBS1/TMEM37	10
BP	GO:0043552	positive regulation of phosphatidylinositol 3-kinase activity	3/104	22/13201	0.000656015	0.0265905	ENSG00000134215/ENSG00000068078/ENSG00000105329	VAV3/FGFR3/TGFB1	3
BP	GO:0060675	ureteric bud morphogenesis	4/104	51/13201	0.000683566	0.0269543	ENSG00000130702/ENSG00000105329/ENSG00000075891/ENSG00000103449	LAMA5/TGFB1/PAX2/SALL1	4
BP	GO:0006644	phospholipid metabolic process	10/104	372/13201	0.000694181	0.0269543	ENSG00000176783/ENSG00000134215/ENSG00000068078/ENSG00000105329/ENSG00000133056/novel.373/ENSG00000134324/ENSG00000021762/ENSG00000160867/ENSG00000130768	RUFY1/VAV3/FGFR3/TGFB1/PIK3C2B/-/LPIN1/OSBPL5/FGFR4/SMPDL3B	10
BP	GO:0008202	steroid metabolic process	8/104	245/13201	0.000698239	0.0269543	ENSG00000170099/ENSG00000160211/ENSG00000112972/ENSG00000021762/ENSG00000160867/ENSG00000165029/ENSG00000198911/ENSG00000124496	SERPINA6/G6PD/HMGCS1/OSBPL5/FGFR4/ABCA1/SREBF2/TRERF1	8
BP	GO:0072171	mesonephric tubule morphogenesis	4/104	52/13201	0.000736083	0.027643	ENSG00000130702/ENSG00000105329/ENSG00000075891/ENSG00000103449	LAMA5/TGFB1/PAX2/SALL1	4
BP	GO:0010594	regulation of endothelial cell migration	6/104	137/13201	0.000738814	0.027643	ENSG00000117020/ENSG00000100065/ENSG00000185551/ENSG00000105329/ENSG00000213015/ENSG00000118257	AKT3/CARD10/NR2F2/TGFB1/ZNF580/NRP2	6
BP	GO:0050678	regulation of epithelial cell proliferation	8/104	252/13201	0.000838862	0.0304853	ENSG00000152894/ENSG00000117020/ENSG00000115415/ENSG00000185551/ENSG00000105329/ENSG00000213015/ENSG00000118257/ENSG00000075891	PTPRK/AKT3/STAT1/NR2F2/TGFB1/ZNF580/NRP2/PAX2	8
BP	GO:0003338	metanephros morphogenesis	3/104	24/13201	0.000852386	0.0304853	ENSG00000115415/ENSG00000075891/ENSG00000103449	STAT1/PAX2/SALL1	3
BP	GO:0021602	cranial nerve morphogenesis	3/104	24/13201	0.000852386	0.0304853	ENSG00000164442/ENSG00000001617/ENSG00000075891	CITED2/SEMA3F/PAX2	3
BP	GO:0003151	outflow tract morphogenesis	4/104	55/13201	0.000910708	0.031612	ENSG00000101384/ENSG00000004399/ENSG00000164442/ENSG00000118257	JAG1/PLXND1/CITED2/NRP2	4
BP	GO:0030336	negative regulation of cell migration	7/104	198/13201	0.000956576	0.031612	ENSG00000101384/ENSG00000152894/ENSG00000164442/ENSG00000100065/ENSG00000146674/ENSG00000185551/ENSG00000105329	JAG1/PTPRK/CITED2/CARD10/IGFBP3/NR2F2/TGFB1	7
BP	GO:0010742	macrophage derived foam cell differentiation	3/104	25/13201	0.000963099	0.031612	ENSG00000115415/ENSG00000105329/ENSG00000165029	STAT1/TGFB1/ABCA1	3
BP	GO:0072210	metanephric nephron development	3/104	25/13201	0.000963099	0.031612	ENSG00000115415/ENSG00000075891/ENSG00000103449	STAT1/PAX2/SALL1	3
BP	GO:0090077	foam cell differentiation	3/104	25/13201	0.000963099	0.031612	ENSG00000115415/ENSG00000105329/ENSG00000165029	STAT1/TGFB1/ABCA1	3
BP	GO:0090218	positive regulation of lipid kinase activity	3/104	25/13201	0.000963099	0.031612	ENSG00000134215/ENSG00000068078/ENSG00000105329	VAV3/FGFR3/TGFB1	3
BP	GO:0072078	nephron tubule morphogenesis	4/104	56/13201	0.000974878	0.031612	ENSG00000130702/ENSG00000105329/ENSG00000075891/ENSG00000103449	LAMA5/TGFB1/PAX2/SALL1	4
BP	GO:0046890	regulation of lipid biosynthetic process	6/104	145/13201	0.000993501	0.031792	ENSG00000125730/ENSG00000101255/ENSG00000112972/ENSG00000160867/ENSG00000095637/ENSG00000198911	C3/TRIB3/HMGCS1/FGFR4/SORBS1/SREBF2	6
BP	GO:0001936	regulation of endothelial cell proliferation	5/104	99/13201	0.00109644	0.0346304	ENSG00000117020/ENSG00000115415/ENSG00000185551/ENSG00000213015/ENSG00000118257	AKT3/STAT1/NR2F2/ZNF580/NRP2	5
BP	GO:0035051	cardiocyte differentiation	5/104	100/13201	0.00114702	0.0357634	ENSG00000101384/ENSG00000164442/ENSG00000160211/ENSG00000149256/ENSG00000105329	JAG1/CITED2/G6PD/TENM4/TGFB1	5
BP	GO:0097305	response to alcohol	6/104	150/13201	0.00118396	0.0360669	ENSG00000160211/ENSG00000105329/ENSG00000140538/ENSG00000112972/ENSG00000165029/ENSG00000107331	G6PD/TGFB1/NTRK3/HMGCS1/ABCA1/ABCA2	6
BP	GO:0061333	renal tubule morphogenesis	4/104	59/13201	0.00118641	0.0360669	ENSG00000130702/ENSG00000105329/ENSG00000075891/ENSG00000103449	LAMA5/TGFB1/PAX2/SALL1	4
BP	GO:2000146	negative regulation of cell motility	7/104	210/13201	0.00134583	0.039994	ENSG00000101384/ENSG00000152894/ENSG00000164442/ENSG00000100065/ENSG00000146674/ENSG00000185551/ENSG00000105329	JAG1/PTPRK/CITED2/CARD10/IGFBP3/NR2F2/TGFB1	7
BP	GO:0007435	salivary gland morphogenesis	3/104	28/13201	0.00134848	0.039994	ENSG00000004399/ENSG00000130702/ENSG00000105329	PLXND1/LAMA5/TGFB1	3
BP	GO:0045596	negative regulation of cell differentiation	11/104	482/13201	0.00143173	0.0419513	ENSG00000101384/ENSG00000178764/ENSG00000115415/ENSG00000168140/ENSG00000160211/ENSG00000105329/ENSG00000140538/ENSG00000101255/ENSG00000001617/ENSG00000053108/ENSG00000165029	JAG1/ZHX2/STAT1/VASN/G6PD/TGFB1/NTRK3/TRIB3/SEMA3F/FSTL4/ABCA1	11
BP	GO:0001822	kidney development	7/104	215/13201	0.00154061	0.0442193	ENSG00000101384/ENSG00000115415/ENSG00000130702/ENSG00000105329/ENSG00000128309/ENSG00000075891/ENSG00000103449	JAG1/STAT1/LAMA5/TGFB1/MPST/PAX2/SALL1	7
BP	GO:0048588	developmental cell growth	6/104	158/13201	0.00154549	0.0442193	ENSG00000082684/ENSG00000160211/ENSG00000140538/ENSG00000118257/ENSG00000001617/ENSG00000053108	SEMA5B/G6PD/NTRK3/NRP2/SEMA3F/FSTL4	6
BP	GO:0043583	ear development	6/104	159/13201	0.00159601	0.0451336	ENSG00000101384/ENSG00000105329/ENSG00000140538/ENSG00000075891/ENSG00000103449/ENSG00000100106	JAG1/TGFB1/NTRK3/PAX2/SALL1/TRIOBP	6
BP	GO:0010883	regulation of lipid storage	3/104	30/13201	0.00165223	0.0456201	ENSG00000125730/ENSG00000165029/ENSG00000198911	C3/ABCA1/SREBF2	3
BP	GO:0014003	oligodendrocyte development	3/104	30/13201	0.00165223	0.0456201	ENSG00000149256/ENSG00000105329/ENSG00000120885	TENM4/TGFB1/CLU	3
BP	GO:0007507	heart development	10/104	418/13201	0.00167416	0.0456201	ENSG00000101384/ENSG00000004399/ENSG00000164442/ENSG00000160211/ENSG00000149256/ENSG00000105329/ENSG00000140538/ENSG00000118257/ENSG00000103449/ENSG00000108175	JAG1/PLXND1/CITED2/G6PD/TENM4/TGFB1/NTRK3/NRP2/SALL1/ZMIZ1	10
BP	GO:0007409	axonogenesis	9/104	348/13201	0.00168824	0.0456201	ENSG00000082684/ENSG00000004399/ENSG00000092421/ENSG00000277586/ENSG00000140538/ENSG00000118257/ENSG00000001617/ENSG00000075891/ENSG00000053108	SEMA5B/PLXND1/SEMA6A/NEFL/NTRK3/NRP2/SEMA3F/PAX2/FSTL4	9
BP	GO:1903727	positive regulation of phospholipid metabolic process	3/104	31/13201	0.00181885	0.0486092	ENSG00000134215/ENSG00000068078/ENSG00000105329	VAV3/FGFR3/TGFB1	3
BP	GO:0010721	negative regulation of cell development	7/104	222/13201	0.0018495	0.0488912	ENSG00000101384/ENSG00000178764/ENSG00000160211/ENSG00000105329/ENSG00000140538/ENSG00000001617/ENSG00000053108	JAG1/ZHX2/G6PD/TGFB1/NTRK3/SEMA3F/FSTL4	7
MF	GO:0019838	growth factor binding	8/112	104/13680	2.10482e-06	0.000757735	ENSG00000068078/ENSG00000168140/ENSG00000146674/ENSG00000140538/ENSG00000118257/ENSG00000160867/ENSG00000146678/ENSG00000053108	FGFR3/VASN/IGFBP3/NTRK3/NRP2/FGFR4/IGFBP1/FSTL4	8
